# Supplementary material for: C-type Nd2Se3
Source: Acta Crystallogr Sect E Struct Rep Online. 2009 Feb 21;65(Pt 3):i20. doi: 10.1107/S1600536809005455 (PMC2968668; doi:10.1107/S1600536809005455)
Supplement: Supplementary file 1 [file e-65-00i20-sup1.cif]

##############################################################################
###                                                                        ###
###        Electronic paper (Acta Crystallographica Section E)             ###
###                                                                        ###
##############################################################################
#                                                                            #
# This CIF contains the data in a paper accepted for publication in Acta     #
# Crystallographica Section E. It conforms to the requirements of Notes      #
# for Authors for Section E, and has been peer reviewed under the auspices   #
# of the IUCr Commission on Journals.                                        #
#                                                                            #
# Full details of the Crystallographic Information File format               #
# are given in the paper "The Crystallographic Information File (CIF):       #
# a New Standard Archive File for Crystallography" by S. R. Hall, F. H.      #
# Allen and I. D. Brown [Acta Cryst. (1991), A47, 655-685].                  #
#                                                                            #
# The current version of the core CIF dictionary is obtainable from          #
# ftp://ftp.iucr.org/pub/cif_core.dic. The current version number is 2.4.    #
#                                                                            #
# Software is freely available for graphical display of the structure(s) in  #
# this CIF.  For information consult the CIF home page http://www.iucr.org/  #
# cif/home.html                                                              #
#                                                                            #
# This file may be used for bona fide research purposes within the           #
# scientific community so long as proper attribution is given to the journal # 
# article from which it was obtained.                                        #
#                                                                            #
##############################################################################
                                             
data_I
_audit_creation_method     SHELXL-97
_chemical_name_systematic
;
dineodymium(III) triselenide
;
_chemical_name_common     'neodymium sesquiselenide'
_chemical_formula_moiety     'Nd2.667 Se4'
_chemical_formula_sum     'Nd2.667 Se4'
_chemical_formula_iupac     'Nd2.667 Se4'
_chemical_formula_weight     700.48
_chemical_melting_point     ?
_symmetry_cell_setting     cubic
_symmetry_space_group_name_H-M     'I -4 3 d'
_symmetry_space_group_name_Hall     'I -4bd 2c 3'
loop_
    _symmetry_equiv_pos_as_xyz
    'x, y, z'
    'x+1/2, -y+1/2, -z'
    '-x, -y+1/2, z'
    '-x+1/2, y, -z'
    'y+1/4, -x+3/4, -z+1/4'
    '-y+3/4, -x+1/4, z+1/4'
    '-y+3/4, x+3/4, -z+1/4'
    'y+1/4, x+1/4, z+1/4'
    'y, z, x'
    '-y, -z+1/2, x'
    'y+1/2, -z+1/2, -x'
    '-y+1/2, z, -x'
    'z+1/4, -y+3/4, -x+1/4'
    'z+3/4, y+3/4, x+3/4'
    '-z+3/4, y+3/4, -x+1/4'
    '-z+1/4, -y+3/4, x+3/4'
    'z, x, y'
    '-z+1/2, x, -y'
    '-z+1/2, -x, y+1/2'
    'z, -x, -y+1/2'
    'x+1/4, z+1/4, y+1/4'
    'x+3/4, -z+1/4, -y+3/4'
    '-x+1/4, z+1/4, -y+3/4'
    '-x+3/4, -z+1/4, y+1/4'
    'x+1/2, y+1/2, z+1/2'
    'x+1, -y+1, -z+1/2'
    '-x+1/2, -y+1, z+1/2'
    '-x+1, y+1/2, -z+1/2'
    'y+3/4, -x+5/4, -z+3/4'
    '-y+5/4, -x+3/4, z+3/4'
    '-y+5/4, x+5/4, -z+3/4'
    'y+3/4, x+3/4, z+3/4'
    'y+1/2, z+1/2, x+1/2'
    '-y+1/2, -z+1, x+1/2'
    'y+1, -z+1, -x+1/2'
    '-y+1, z+1/2, -x+1/2'
    'z+3/4, -y+5/4, -x+3/4'
    'z+5/4, y+5/4, x+5/4'
    '-z+5/4, y+5/4, -x+3/4'
    '-z+3/4, -y+5/4, x+5/4'
    'z+1/2, x+1/2, y+1/2'
    '-z+1, x+1/2, -y+1/2'
    '-z+1, -x+1/2, y+1'
    'z+1/2, -x+1/2, -y+1'
    'x+3/4, z+3/4, y+3/4'
    'x+5/4, -z+3/4, -y+5/4'
    '-x+3/4, z+3/4, -y+5/4'
    '-x+5/4, -z+3/4, y+3/4'
_cell_length_a     8.8632(6)
_cell_length_b     8.8632(6)
_cell_length_c     8.8632(6)
_cell_angle_alpha     90.00
_cell_angle_beta     90.00
_cell_angle_gamma     90.00
_cell_volume     696.26(8)
_cell_formula_units_Z     4
_cell_measurement_reflns_used     5000
_cell_measurement_theta_min     1.018
_cell_measurement_theta_max     32.740
_cell_measurement_temperature     293(2)
_exptl_crystal_description     block
_exptl_crystal_colour     red
_exptl_crystal_size_max     0.0294
_exptl_crystal_size_mid     0.0260
_exptl_crystal_size_min     0.0246
_exptl_crystal_density_diffrn     6.682
_exptl_crystal_density_meas     ?
_exptl_crystal_density_method     'not measured'
_exptl_crystal_F_000     1184
_exptl_absorpt_coefficient_mu     40.391
_exptl_absorpt_correction_type     numerical
_exptl_absorpt_process_details     '(X-SHAPE; Stoe & Cie, 1999)'
_exptl_absorpt_correction_T_min     0.3047
_exptl_absorpt_correction_T_max     0.4007
_exptl_special_details
;
;
_diffrn_ambient_temperature     293(2)
_diffrn_radiation_type     MoK\a
_diffrn_radiation_wavelength     0.71069
_diffrn_radiation_source     'fine-focus sealed tube'
_diffrn_radiation_monochromator     graphite
_diffrn_measurement_device_type     'Stoe IPDS-I'
_diffrn_measurement_method     'imaging plate detector system'
_diffrn_detector_area_resol_mean     ?
_diffrn_reflns_number     8964
_diffrn_reflns_av_R_equivalents     0.0649
_diffrn_reflns_av_sigmaI/netI     0.0263
_diffrn_reflns_theta_min     5.64
_diffrn_reflns_theta_max     32.74
_diffrn_reflns_theta_full     32.74
_diffrn_measured_fraction_theta_max     0.992
_diffrn_measured_fraction_theta_full     0.992
_diffrn_reflns_limit_h_min     -13
_diffrn_reflns_limit_h_max     13
_diffrn_reflns_limit_k_min     -13
_diffrn_reflns_limit_k_max     13
_diffrn_reflns_limit_l_min     -13
_diffrn_reflns_limit_l_max     13
_diffrn_standards_number     ?
_diffrn_standards_interval_count     ?
_diffrn_standards_interval_time     ?
_diffrn_standards_decay_%     ?
_refine_special_details
;
Refinement of <i>F</i>^2^ against ALL reflections. The weighted <i>R</i>-factor
<i>wR</i> and goodness of fit <i>S</i> are based on <i>F</i>^2^, conventional
<i>R</i>-factors <i>R</i> are based on <i>F</i>, with <i>F</i> set to zero for
negative <i>F</i>^2^. The threshold expression of <i>F</i>^2^ >
\s(<i>F</i>^2^) is used only for calculating <i>R</i>-factors(gt) <i>etc</i>.
and is not relevant to the choice of reflections for refinement.
<i>R</i>-factors based on <i>F</i>^2^ are statistically about twice as large
as those based on <i>F</i>, and <i>R</i>- factors based on ALL data will be
even larger.
;
_reflns_number_total     220
_reflns_number_gt     214
_reflns_threshold_expression     I>2\s(I)
_refine_ls_structure_factor_coef     Fsqd
_refine_ls_matrix_type     full
_refine_ls_R_factor_all     0.0277
_refine_ls_R_factor_gt     0.0257
_refine_ls_wR_factor_gt     0.0594
_refine_ls_wR_factor_ref     0.0600
_refine_ls_goodness_of_fit_ref     1.219
_refine_ls_restrained_S_all     1.219
_refine_ls_number_reflns     220
_refine_ls_number_parameters     7
_refine_ls_number_restraints     0
_refine_ls_weighting_scheme     calc
_refine_ls_weighting_details
                 'calc w=1/[\s^2^(Fo^2^)+(0.0359P)^2^] where P=(Fo^2^+2Fc^2^)/3'
_atom_sites_solution_primary     direct
_atom_sites_solution_secondary     difmap
_refine_ls_shift/su_max     0.007
_refine_ls_shift/su_mean     0.003
_refine_diff_density_max     1.007
_refine_diff_density_min     -2.110
_refine_ls_extinction_method     'SHELXL97 (Sheldrick, 2008)'
_refine_ls_extinction_coef     0.0086(7)
_refine_ls_extinction_expression
                                  'Fc^*^=kFc[1+0.001xFc^2^\l^3^/sin(2\q)]^-1/4^'
_refine_ls_abs_structure_details     'Flack (1983), 92 Friedel pairs'
_refine_ls_abs_structure_Flack     0.31(6)
loop_
    _atom_type_symbol
    _atom_type_description
    _atom_type_scat_dispersion_real
    _atom_type_scat_dispersion_imag
    _atom_type_scat_source
    'Nd' 'Nd' -0.1943 3.0179
                         'International Tables Vol C Tables 4.2.6.8 and 6.1.1.4'
    'Se' 'Se' -0.0929 2.2259
                         'International Tables Vol C Tables 4.2.6.8 and 6.1.1.4'
_computing_data_collection     'DIF4 (Stoe & Cie, 1992)'
_computing_cell_refinement     'DIF4 (Stoe & Cie, 1992)'
_computing_data_reduction     'REDU4 (Stoe & Cie, 1992)'
_computing_structure_solution     'SHELXS97 (Sheldrick, 2008)'
_computing_structure_refinement     'SHELXL97 (Sheldrick, 2008)'
_computing_molecular_graphics     'DIAMOND (Brandenburg, 2006)'
_computing_publication_material     'SHELXL97 (Sheldrick, 2008)'
loop_
    _atom_site_type_symbol
    _atom_site_label
    _atom_site_fract_x
    _atom_site_fract_y
    _atom_site_fract_z
    _atom_site_U_iso_or_equiv
    _atom_site_adp_type
    _atom_site_calc_flag
    _atom_site_refinement_flags
    _atom_site_occupancy
    _atom_site_disorder_assembly
    _atom_site_disorder_group
    Nd Nd 0.3750 0.0000 0.2500 0.0053(2) Uani d SP 0.89 . .
    Se Se 0.07261(5) 0.07261(5) 0.07261(5) 0.0028(3) Uani d S 1 . .
loop_
    _atom_site_aniso_label
    _atom_site_aniso_U_11
    _atom_site_aniso_U_22
    _atom_site_aniso_U_33
    _atom_site_aniso_U_12
    _atom_site_aniso_U_13
    _atom_site_aniso_U_23
    Nd 0.0066(3) 0.0046(3) 0.0046(3) 0.000 0.000 0.000
    Se 0.0028(3) 0.0028(3) 0.0028(3) 0.00063(16) 0.00063(16) 0.00063(16)
_geom_special_details
;
All e.s.d.'s (except the e.s.d. in the dihedral angle between two l.s. planes)
are estimated using the full covariance matrix. The cell e.s.d.'s are taken
into account individually in the estimation of e.s.d.'s in distances, angles
and torsion angles; correlations between e.s.d.'s in cell parameters are only
used when they are defined by crystal symmetry. An approximate (isotropic)
treatment of cell e.s.d.'s is used for estimating e.s.d.'s involving l.s.
planes.
;
loop_
    _geom_bond_atom_site_label_1
    _geom_bond_atom_site_label_2
    _geom_bond_site_symmetry_2
    _geom_bond_distance
    _geom_bond_publ_flag
    Nd Se 27_545 2.9675(5) y
    Nd Se 8 2.9675(5) y
    Nd Se 5_545 2.9675(5) y
    Nd Se 4 2.9675(5) y
    Nd Se 6 3.1732(6) y
    Nd Se 7_545 3.1732(6) y
    Nd Se 26_445 3.1732(6) y
    Nd Se . 3.1732(6) y
    Se Nd 35_445 2.9675(5) ?
    Se Nd 27_544 2.9675(5) ?
    Se Nd 7_445 2.9675(5) ?
    Se Nd 9 3.1732(6) ?
    Se Nd 5 3.1732(6) ?
loop_
    _geom_angle_atom_site_label_1
    _geom_angle_atom_site_label_2
    _geom_angle_atom_site_label_3
    _geom_angle_site_symmetry_1
    _geom_angle_site_symmetry_3
    _geom_angle
    _geom_angle_publ_flag
    Se Nd Se 27_545 8 91.403(3) ?
    Se Nd Se 27_545 5_545 91.403(3) ?
    Se Nd Se 8 5_545 162.00(2) ?
    Se Nd Se 27_545 4 162.00(2) ?
    Se Nd Se 8 4 91.403(3) ?
    Se Nd Se 5_545 4 91.403(3) ?
    Se Nd Se 27_545 6 77.284(2) ?
    Se Nd Se 8 6 67.092(10) ?
    Se Nd Se 5_545 6 130.811(11) ?
    Se Nd Se 4 6 87.468(16) ?
    Se Nd Se 27_545 7_545 87.468(16) ?
    Se Nd Se 8 7_545 130.811(11) ?
    Se Nd Se 5_545 7_545 67.092(10) ?
    Se Nd Se 4 7_545 77.283(2) ?
    Se Nd Se 6 7_545 64.7390(10)
                               ?
    Se Nd Se 27_545 26_445 67.092(10) ?
    Se Nd Se 8 26_445 87.468(16) ?
    Se Nd Se 5_545 26_445 77.283(2) ?
    Se Nd Se 4 26_445 130.810(11) ?
    Se Nd Se 6 26_445 135.5100(10)
                                 ?
    Se Nd Se 7_545 26_445 135.5100(10)
                                     ?
    Se Nd Se 27_545 . 130.811(11) ?
    Se Nd Se 8 . 77.283(2) ?
    Se Nd Se 5_545 . 87.467(16) ?
    Se Nd Se 4 . 67.092(10) ?
    Se Nd Se 6 . 135.5100(10)
                            ?
    Se Nd Se 7_545 . 135.5100(10)
                                ?
    Se Nd Se 26_445 . 64.7380(10)
                                ?
    Nd Se Nd 35_445 27_544 88.609(17) ?
    Nd Se Nd 35_445 7_445 88.609(17) ?
    Nd Se Nd 27_544 7_445 88.609(17) ?
    Nd Se Nd 35_445 9 107.535(2) ?
    Nd Se Nd 27_544 9 162.372(6) ?
    Nd Se Nd 7_445 9 84.849(2) ?
    Nd Se Nd 35_445 5 162.372(6) ?
    Nd Se Nd 27_544 5 84.849(2) ?
    Nd Se Nd 7_445 5 107.534(2) ?
    Nd Se Nd 9 5 81.565(16) ?
    Nd Se Nd 35_445 . 84.849(2) ?
    Nd Se Nd 27_544 . 107.535(2) ?
    Nd Se Nd 7_445 . 162.372(6) ?
    Nd Se Nd 9 . 81.565(16) ?
    Nd Se Nd 5 . 81.565(16) ?
data_global
_journal_date_recd_electronic     2009-01-26
_journal_date_accepted     2009-02-16
_journal_name_full     'Acta Crystallographica, Section E'
_journal_year     2009
_journal_volume     65
_journal_issue      3
_journal_page_first     i20
_journal_page_last     i20
_journal_paper_category     QI
_journal_coeditor_code     MG2064
_publ_contact_author
;
      Schleid, Thomas
      Institut f\"ur Anorganische Chemie
      Universit\"at Stuttgart
      Pfaffenwaldring 55
      D-70569 Stuttgart
      Germany
;
_publ_contact_author_email     schleid@iac.uni-stuttgart.de
_publ_contact_author_fax     '(+)49-711-685-64241'
_publ_contact_author_phone     '(+)49-711-685-64250'
_publ_section_title
;
C-type Nd~2~Se~3~
;
loop_
    _publ_author_name
    _publ_author_address
    'Schneck, Christof'
;     Institut f\"ur Anorganische Chemie
      Universit\"at Stuttgart
      Pfaffenwaldring 55
      D-70569 Stuttgart
      Germany
;
    'H\"oss, Patrick'
;     Institut f\"ur Anorganische Chemie
      Universit\"at Stuttgart
      Pfaffenwaldring 55
      D-70569 Stuttgart
      Germany
;
    'Schleid, Thomas'
;     Institut f\"ur Anorganische Chemie
      Universit\"at Stuttgart
      Pfaffenwaldring 55
      D-70569 Stuttgart
      Germany
;
