# Supplementary material for: C-type Nd2Se3
Source: Acta Crystallogr Sect E Struct Rep Online. 2009 Feb 21;65(Pt 3):i20. doi: 10.1107/S1600536809005455 (PMC2968668; doi:10.1107/S1600536809005455)
Supplement: Supplementary file 2 [file e-65-00i20-Isup2.hkl]

# 
# h,k,l, Fc-squared, Fo-squared, sigma(Fo-squared) and status flag 
# 
data_I
_shelx_title '   ND2 SE3  (C-TYP IN I-43D)' 
_shelx_refln_list_code          4 
_shelx_F_calc_maximum      478.70 
_exptl_crystal_F_000      1184.00 
_reflns_d_resolution_high  0.6570 
 
loop_ 
 _symmetry_equiv_pos_as_xyz 
 'x, y, z' 
 'x+1/2, -y+1/2, -z' 
 '-x, -y+1/2, z' 
 '-x+1/2, y, -z' 
 'y+1/4, -x+3/4, -z+1/4' 
 '-y+3/4, -x+1/4, z+1/4' 
 '-y+3/4, x+3/4, -z+1/4' 
 'y+1/4, x+1/4, z+1/4' 
 'y, z, x' 
 '-y, -z+1/2, x' 
 'y+1/2, -z+1/2, -x' 
 '-y+1/2, z, -x' 
 'z+1/4, -y+3/4, -x+1/4' 
 'z+3/4, y+3/4, x+3/4' 
 '-z+3/4, y+3/4, -x+1/4' 
 '-z+1/4, -y+3/4, x+3/4' 
 'z, x, y' 
 '-z+1/2, x, -y' 
 '-z+1/2, -x, y+1/2' 
 'z, -x, -y+1/2' 
 'x+1/4, z+1/4, y+1/4' 
 'x+3/4, -z+1/4, -y+3/4' 
 '-x+1/4, z+1/4, -y+3/4' 
 '-x+3/4, -z+1/4, y+1/4' 
 'x+1/2, y+1/2, z+1/2' 
 'x+1, -y+1, -z+1/2' 
 '-x+1/2, -y+1, z+1/2' 
 '-x+1, y+1/2, -z+1/2' 
 'y+3/4, -x+5/4, -z+3/4' 
 '-y+5/4, -x+3/4, z+3/4' 
 '-y+5/4, x+5/4, -z+3/4' 
 'y+3/4, x+3/4, z+3/4' 
 'y+1/2, z+1/2, x+1/2' 
 '-y+1/2, -z+1, x+1/2' 
 'y+1, -z+1, -x+1/2' 
 '-y+1, z+1/2, -x+1/2' 
 'z+3/4, -y+5/4, -x+3/4' 
 'z+5/4, y+5/4, x+5/4' 
 '-z+5/4, y+5/4, -x+3/4' 
 '-z+3/4, -y+5/4, x+5/4' 
 'z+1/2, x+1/2, y+1/2' 
 '-z+1, x+1/2, -y+1/2' 
 '-z+1, -x+1/2, y+1' 
 'z+1/2, -x+1/2, -y+1' 
 'x+3/4, z+3/4, y+3/4' 
 'x+5/4, -z+3/4, -y+5/4' 
 '-x+3/4, z+3/4, -y+5/4' 
 '-x+5/4, -z+3/4, y+3/4' 
 
_cell_length_a     8.8632 
_cell_length_b     8.8632 
_cell_length_c     8.8632 
_cell_angle_alpha  90.000 
_cell_angle_beta   90.000 
_cell_angle_gamma  90.000 
 
_shelx_F_squared_multiplier     1.000 
 
loop_ 
 _refln_index_h 
 _refln_index_k 
 _refln_index_l 
 _refln_F_squared_calc 
 _refln_F_squared_meas 
 _refln_F_squared_sigma 
 _refln_observed_status 
  -1   1   2    21888.35    21563.38    371.97 o 
   1   1   2    23125.66    21818.17    320.00 o 
   0   2   2       63.70      240.27     96.80 o 
   0   1   3   210847.39   191176.66   1425.02 o 
  -1   2   3    98996.80    87563.80   3282.44 o 
   1   2   3    97596.35    87114.15   3133.38 o 
  -2   3   3    71570.91    65501.02   1701.18 o 
   2   3   3    73380.42    71638.70   2235.02 o 
   0   0   4     3635.81     3145.42    271.18 o 
  -2   2   4    63612.33    63346.57   1555.70 o 
   0   2   4    95370.66    87797.80   3101.04 o 
   2   2   4    66756.13    66487.77   1823.30 o 
  -1   3   4    58048.52    50466.88   1653.61 o 
   1   3   4    54664.54    49646.78   1529.91 o 
  -4   4   4   229154.19   232633.59   1671.42 o 
   0   4   4    12716.60    13225.20    389.02 o 
   4   4   4   217680.16   230420.28   1632.40 o 
   0   1   5      670.90      702.66     65.02 o 
  -1   2   5     9421.33     9323.91    372.53 o 
   1   2   5     8831.18     9069.82    358.62 o 
  -2   3   5    71131.01    72313.97   2044.49 o 
   0   3   5     7002.76     7028.30    243.79 o 
   2   3   5    74254.81    73872.66   2499.27 o 
  -3   4   5     5780.47     5632.91    167.42 o 
  -1   4   5    74335.95    75444.95   1858.49 o 
   1   4   5    71415.19    74658.38   1605.31 o 
   3   4   5     5785.99     5815.78    162.74 o 
  -2   5   5    60455.71    60679.36   1413.31 o 
   2   5   5    63901.80    64811.71   2462.39 o 
  -1   1   6   130365.86   136273.14    981.50 o 
   1   1   6   129730.64   133387.11   1040.44 o 
   0   2   6   101422.89   101560.78   1038.17 o 
  -3   3   6    57413.64    53794.84   1168.30 o 
  -1   3   6    19806.48    18590.24    656.95 o 
   1   3   6    18268.27    18086.06    535.38 o 
   3   3   6    58603.59    55498.86   1319.90 o 
  -2   4   6    33100.27    32956.47    823.91 o 
   0   4   6    57897.35    54953.89   1514.91 o 
   2   4   6    34307.71    33790.40    829.22 o 
  -5   5   6    66987.63    69400.55   2296.21 o 
  -3   5   6    24172.85    23832.36    465.50 o 
  -1   5   6    21606.16    21528.73    469.45 o 
   1   5   6    20919.67    21442.11    459.04 o 
   3   5   6    26361.04    26569.96    619.82 o 
   5   5   6    69530.91    75909.82   2266.22 o 
  -4   6   6     3300.40     3381.34    153.62 o 
   0   6   6    15787.41    16010.57    498.84 o 
   4   6   6     3865.55     3654.99    198.32 o 
   0   1   7     5471.38     5681.20    230.45 o 
  -1   2   7    69112.06    70232.25   1933.94 o 
   1   2   7    69499.47    69690.99   1787.62 o 
  -2   3   7     8556.96     8571.63    238.52 o 
   0   3   7      309.55      310.75     78.79 o 
   2   3   7     7358.44     7772.87    148.07 o 
  -3   4   7    50997.92    51138.43   1266.05 o 
  -1   4   7     4853.85     4881.25    160.42 o 
   1   4   7     4869.06     4784.23    141.79 o 
   3   4   7    48544.04    52298.50    960.27 o 
  -4   5   7    21942.22    20869.36    422.99 o 
  -2   5   7    40347.32    39808.76    887.26 o 
   0   5   7    60530.37    62645.71   1323.19 o 
   2   5   7    39440.91    40258.81    854.18 o 
   4   5   7    20238.74    22787.04    337.28 o 
  -5   6   7    10605.51     9744.08    267.04 o 
  -3   6   7    33188.96    31826.60    703.90 o 
  -1   6   7    15208.77    15038.89    412.81 o 
   1   6   7    14990.53    15067.11    413.76 o 
   3   6   7    31632.08    33574.91    546.99 o 
   5   6   7     9399.02     9440.16    221.79 o 
  -6   7   7    16807.32    17136.94    734.73 o 
  -2   7   7    29305.03    29091.50   1015.14 o 
   2   7   7    29198.10    31205.78   1138.58 o 
   6   7   7    16930.65    17903.76    664.32 o 
   0   0   8     6893.23     8165.23    966.81 o 
  -2   2   8    44955.30    47959.58   1784.86 o 
   0   2   8       12.24       54.45     93.02 o 
   2   2   8    46079.90    49069.15   1864.45 o 
  -1   3   8     4733.52     5155.31    169.29 o 
   1   3   8     5966.07     5912.67    289.82 o 
  -4   4   8    23765.76    23558.26    807.28 o 
  -2   4   8    39828.45    38918.71   1032.67 o 
   0   4   8    24987.39    24480.43    659.69 o 
   2   4   8    39828.48    40129.87   1069.32 o 
   4   4   8    25354.68    26181.91    655.89 o 
  -3   5   8     3466.35     3381.97    124.26 o 
  -1   5   8    63138.95    67515.99   1416.54 o 
   1   5   8    64302.52    70316.92   1543.21 o 
   3   5   8     3463.90     3440.43    151.50 o 
  -6   6   8    51918.71    53967.67   2409.81 o 
  -4   6   8    30033.15    29439.26    705.92 o 
  -2   6   8     1503.88     1379.13    124.86 o 
   0   6   8        9.01       72.39    126.86 o 
   2   6   8     1968.91     1599.24    135.54 o 
   4   6   8    30033.19    32376.77    644.94 o 
   6   6   8    52130.79    54410.11   2202.43 o 
  -5   7   8     3139.08     3317.66    185.73 o 
  -3   7   8    46967.55    46158.39    986.72 o 
  -1   7   8     3086.09     3143.79    160.45 o 
   1   7   8     3079.10     3069.93    184.33 o 
   3   7   8    48026.10    50400.14    995.90 o 
   5   7   8     3847.92     3848.78    221.33 o 
  -4   8   8     3384.44     3848.73    280.90 o 
   0   8   8   166650.92   178869.78    944.69 o 
   4   8   8     4079.34     3814.02    323.81 o 
   0   1   9     4438.79     4318.24    143.62 o 
  -1   2   9    87673.89    95806.03   1045.75 o 
   1   2   9    86815.67    96674.09    973.17 o 
  -2   3   9     4290.60     4577.90    145.51 o 
   0   3   9     2211.21     1942.88    123.27 o 
   2   3   9     4731.29     4651.10    151.01 o 
  -3   4   9    27400.48    27553.63    701.66 o 
  -1   4   9     3369.70     3017.77    121.01 o 
   1   4   9     3392.28     3548.30    135.06 o 
   3   4   9    29021.84    28731.38    551.36 o 
  -4   5   9    17951.38    17628.33    434.22 o 
  -2   5   9     6627.27     6449.01    161.99 o 
   0   5   9    57954.95    58691.75   1213.56 o 
   2   5   9     6532.32     6530.00    151.38 o 
   4   5   9    20058.82    20621.20    459.20 o 
  -5   6   9     6556.34     6200.06    197.42 o 
  -3   6   9    11187.89    10761.34    255.98 o 
  -1   6   9     2146.00     2175.60    155.65 o 
   1   6   9     2727.27     2717.03    171.80 o 
   3   6   9    11759.03    11253.01    252.54 o 
   5   6   9     6399.94     6523.68    227.27 o 
  -6   7   9    37482.52    36061.94   1208.68 o 
  -4   7   9     6552.50     6569.84    222.88 o 
  -2   7   9     4499.28     4223.51    189.28 o 
   0   7   9     7327.34     7100.04    209.32 o 
   2   7   9     3903.04     4568.50    234.01 o 
   4   7   9     6565.93     6544.88    263.19 o 
   6   7   9    37912.08    37689.43   1248.32 o 
  -5   8   9     2809.53     2342.34    291.80 o 
  -3   8   9    28616.61    27232.25    653.88 o 
  -1   8   9     2068.69     1827.81    236.45 o 
   1   8   9     2058.02     1912.27    247.91 o 
   3   8   9    27936.10    28189.82    734.97 o 
   5   8   9     1873.83     2447.24    335.59 o 
  -2   9   9     2229.40     1959.10    383.48 o 
   2   9   9     2831.36     2471.28    438.94 o 
  -1   1  10    55205.96    58925.95   2500.65 o 
   1   1  10    53510.18    60567.38   2293.05 o 
   0   2  10    13364.16    13420.71    350.95 o 
  -3   3  10    19554.35    19214.29    762.01 o 
  -1   3  10       96.37      484.19    139.00 o 
   1   3  10      274.45      427.23    140.72 o 
   3   3  10    18553.92    18781.65    748.97 o 
  -2   4  10    36318.94    36123.41    804.43 o 
   0   4  10    31012.88    33228.81    774.52 o 
   2   4  10    33888.39    36005.18    780.20 o 
  -5   5  10    16325.38    14615.35    616.27 o 
  -3   5  10    36779.57    36422.49    969.65 o 
  -1   5  10    14784.30    14651.41    358.77 o 
   1   5  10    14894.08    15260.96    351.83 o 
   3   5  10    34887.16    37544.60    846.97 o 
   5   5  10    14087.32    15726.49    555.62 o 
  -4   6  10    10792.83     9634.33    255.24 o 
  -2   6  10        0.00      260.01    183.51 o 
   0   6  10     3057.39     2878.09    198.60 o 
   2   6  10        0.00      280.67    205.56 o 
   4   6  10     9680.02     9939.30    278.05 o 
  -5   7  10       46.16      629.95    287.23 o 
  -3   7  10    26011.68    24772.01    611.00 o 
  -1   7  10    11911.44    11658.04    274.81 o 
   1   7  10    11208.30    11072.20    259.29 o 
   3   7  10    26231.51    26323.16    658.87 o 
   5   7  10      211.93      685.93    320.05 o 
  -4   8  10    18730.23    16950.87    619.90 o 
  -2   8  10     8139.68     7226.70    311.96 o 
   0   8  10        5.47       61.03    276.71 o 
   2   8  10     7066.10     7615.49    375.39 o 
   4   8  10    18730.22    16993.11    437.81 o 
  -1   9  10     6500.94     6319.19    477.14 o 
   1   9  10     8191.28     6972.18    539.19 o 
   0   1  11     1679.99     1867.86    139.53 o 
  -1   2  11     3228.48     3321.61    150.64 o 
   1   2  11     4140.76     3803.04    155.57 o 
  -2   3  11    19575.63    20077.12    575.75 o 
   0   3  11     2941.43     3021.00    177.58 o 
   2   3  11    19846.50    21046.31    589.55 o 
  -3   4  11     2184.59     2316.63    216.25 o 
  -1   4  11    20661.25    22114.54    557.63 o 
   1   4  11    22146.89    22698.76    573.92 o 
   3   4  11     2212.27     2345.29    254.31 o 
  -4   5  11     5829.53     5168.11    249.18 o 
  -2   5  11    18758.57    18405.76    507.65 o 
   0   5  11     6138.32     6634.00    237.60 o 
   2   5  11    17744.35    18033.12    488.20 o 
   4   5  11     5868.25     5877.96    280.41 o 
  -5   6  11    18976.96    18457.39   1859.55 o 
  -3   6  11    16864.06    15878.64    435.76 o 
  -1   6  11    19000.01    19646.58    425.57 o 
   1   6  11    20296.04    20050.83    401.17 o 
   3   6  11    17044.40    16074.75    450.51 o 
   5   6  11    18163.31    17742.64   1229.16 o 
  -2   7  11    19959.31    19001.51    517.11 o 
   0   7  11    34186.88    34759.32    846.97 o 
   2   7  11    20729.64    19777.19    527.29 o 
   0   0  12    48217.82    50891.67    703.62 o 
  -2   2  12    22058.95    21105.00    902.64 o 
   0   2  12    22703.89    25142.71    714.34 o 
   2   2  12    20814.72    21450.55    967.69 o 
  -1   3  12    32492.52    34363.12   1029.64 o 
   1   3  12    33964.60    35405.86   1077.05 o 
  -4   4  12    49877.63    51900.89   1020.57 o 
  -2   4  12       20.84      517.46    246.28 o 
   0   4  12    10512.86     9981.47    288.88 o 
   2   4  12       20.84      419.54    274.91 o 
   4   4  12    55491.34    53689.53    837.16 o 
  -3   5  12     1684.85     1775.38    322.51 o 
  -1   5  12     4978.82     5025.61    308.80 o 
   1   5  12     6393.41     5482.14    317.14 o 
   3   5  12     1682.22     1574.64    350.03 o 
   0   6  12    18157.43    16102.71    533.00 o 
   0   1  13    26147.64    28062.27    939.03 o 
  -1   2  13     4083.02     3560.74    282.61 o 
   1   2  13     4010.77     4041.09    301.06 o 
  -2   3  13    21390.92    21656.44    482.05 o 
   0   3  13     5678.60     6088.24    330.54 o 
   2   3  13    19052.29    20755.66    533.56 o 
                                                 
